# Supplementary material for: The transcription factor AebHLH89 activates AeGMP1 transcription to regulate L-ascorbic acid accumulation in kiwifruit (Actinidia eriantha) revealed by genome-wide association study
Source: Hortic Res. 2026 Apr 6;13(7):uhag116. doi: 10.1093/hr/uhag116 (PMC13341127; doi:10.1093/hr/uhag116)
Supplement: Web_Material_uhag116 [file web_material_uhag116.zip]

Archive with 2 entries (2 files):
- 2.9-Supplementary Figures-for R2.docx
- 12.09-Supplement tables.xlsx
