# Supplementary material for: The transcription factor AebHLH89 activates AeGMP1 transcription to regulate L-ascorbic acid accumulation in kiwifruit (Actinidia eriantha) revealed by genome-wide association study
Source: Hortic Res. 2026 Apr 6;13(7):uhag116. doi: 10.1093/hr/uhag116 (PMC13341127; doi:10.1093/hr/uhag116)
Supplement: Web_Material_uhag116 [file web_material_uhag116.zip › 12.09-Supplement tables.xlsx]

## Sheet: Table S1
Table S3. Summary statistics of sequencing and mapping
Sample	RawReads	RawBases	CleanReads	CleanBases	CleanRatio	mappedReads	mapRate	Q20	Q30	GC
CSA1	48241604	7236240600	47915058	7068521890	0.9932	47408108	0.9894	0.979	0.9323	0.3661
CSA100	43522700	6528405000	43255512	6363465493	0.9939	42340498	0.9788	0.9734	0.9198	0.3736
CSA101	50334976	7550246400	49953474	7361034216	0.9924	49340919	0.9877	0.9793	0.9343	0.3691
CSA102	50029626	7504443900	49627052	7317059015	0.992	48772111	0.9828	0.9777	0.9305	0.374
CSA103	51434326	7715148900	51140776	7543252962	0.9943	50197343	0.9816	0.9818	0.9407	0.3729
CSA104	44612878	6691931700	44319364	6539020425	0.9934	43876971	0.99	0.9788	0.9332	0.3694
CSA105	51090530	7663579500	50753392	7487092016	0.9934	50168478	0.9885	0.9799	0.9358	0.3694
CSA107	51067840	7660176000	50605662	7431034542	0.9909	48904452	0.9664	0.9696	0.9097	0.3623
CSA108	57007706	8551155900	56629656	8353600461	0.9934	53072334	0.9372	0.9799	0.9358	0.3696
CSA109	56370804	8455620600	56043658	8260171100	0.9942	55063147	0.9825	0.9809	0.9383	0.3563
CSA11	44368628	6655294200	44019534	6486849090	0.9921	41453531	0.9417	0.9779	0.9296	0.3651
CSA110	45870350	6880552500	45540304	6713689361	0.9928	44938959	0.9868	0.9805	0.9376	0.3791
CSA111	47552814	7132922100	47087726	6935868985	0.9902	45463395	0.9655	0.9781	0.932	0.3807
CSA112	51961104	7794165600	51511248	7585028061	0.9913	50871079	0.9876	0.979	0.934	0.3705
CSA115	45897378	6884606700	45608784	6729618026	0.9937	45211418	0.9913	0.9809	0.9385	0.3696
CSA118	46997028	7049554200	46574760	6857197467	0.991	44717111	0.9601	0.9785	0.9329	0.3736
CSA119	49538334	7430750100	49197624	7261085744	0.9931	48559913	0.987	0.9807	0.9383	0.3704
CSA12	50876044	7631406600	50492616	7438809512	0.9925	49453585	0.9794	0.9786	0.9318	0.3707
CSA120	55574258	8336138700	55146578	8115740514	0.9923	54606030	0.9902	0.9799	0.936	0.3673
CSA121	55730554	8359583100	55294012	8136907817	0.9922	53746965	0.972	0.9798	0.9359	0.3744
CSA122	45633092	6844963800	45271160	6656773650	0.9921	44663717	0.9866	0.9798	0.9362	0.3738
CSA123	51407336	7711100400	50928354	7489432198	0.9907	50276828	0.9872	0.979	0.9339	0.3647
CSA124	49969996	7495499400	49605882	7302159882	0.9927	49246531	0.9928	0.9797	0.9353	0.3549
CSA125	46465458	6969818700	46125432	6799199145	0.9927	45683773	0.9904	0.9812	0.9393	0.3665
CSA128	49292036	7393805400	48845788	7180736693	0.9909	47580886	0.9741	0.9791	0.9341	0.3683
CSA129	53262882	7989432300	52891948	7797929061	0.993	52262624	0.9881	0.9806	0.938	0.3686
CSA13	56380814	8457122100	55953824	8249788828	0.9924	55220225	0.9869	0.9782	0.9304	0.3661
CSA130	52170720	7825608000	51665678	7579394212	0.9903	51220617	0.9914	0.9774	0.9303	0.3618
CSA131	59855262	8978289300	59462266	8754049864	0.9934	58383805	0.9819	0.9806	0.9377	0.3672
CSA132	53154000	7973100000	52673676	7743584712	0.991	51210956	0.9722	0.9786	0.933	0.3678
CSA133	50466338	7569950700	49889606	7328382567	0.9886	49199188	0.9862	0.9768	0.9287	0.362
CSA134	54406668	8161000200	54025010	7935311495	0.993	53590538	0.992	0.9806	0.9378	0.3551
CSA135	50600506	7590075900	50232014	7396318882	0.9927	49537828	0.9862	0.9798	0.9356	0.3634
CSA137	54609966	8191494900	54138832	7963108006	0.9914	53561690	0.9893	0.979	0.9339	0.3607
CSA138	52199896	7829984400	51801680	7628214070	0.9924	51374251	0.9917	0.9801	0.9366	0.3627
CSA139	63547754	9532163100	63054684	9232464480	0.9922	62300676	0.988	0.9796	0.9355	0.3625
CSA14	52311030	7846654500	51960892	7654557298	0.9933	50979651	0.9811	0.9793	0.933	0.3618
CSA140	61503228	9225484200	61150762	8932780083	0.9943	60701855	0.9927	0.9821	0.9415	0.3665
CSA141	43983942	6597591300	43656366	6408174505	0.9926	42709282	0.9783	0.9797	0.9357	0.3625
CSA142	49046698	7357004700	48597024	7145325369	0.9908	47872621	0.9851	0.978	0.9314	0.3598
CSA143	50626496	7593974400	50157362	7383916312	0.9907	44567841	0.8886	0.979	0.934	0.3783
CSA144	52173402	7826010300	51740456	7623501818	0.9917	50520047	0.9764	0.9745	0.9212	0.3737
CSA145	47867524	7180128600	47434288	6980238494	0.9909	46282217	0.9757	0.9784	0.9327	0.3676
CSA146	44798880	6719832000	44437306	6552072544	0.9919	43350386	0.9755	0.9802	0.9371	0.3715
CSA15	47499618	7124942700	47187708	6972530125	0.9934	46674175	0.9891	0.9803	0.9356	0.371
CSA151	52043770	7806565500	51589176	7594383913	0.9913	50482987	0.9786	0.9789	0.9338	0.3624
CSA152	50511634	7576745100	50081870	7368982933	0.9915	48791711	0.9742	0.9789	0.9338	0.37
CSA153	43616838	6542525700	43194168	6356592854	0.9903	42308244	0.9795	0.9786	0.9331	0.3679
CSA154	43978920	6596838000	43560992	6415275099	0.9905	38102934	0.8747	0.9775	0.9305	0.3748
CSA155	47360032	7104004800	46944272	6914066511	0.9912	46015375	0.9802	0.9783	0.9324	0.3653
CSA156	47353268	7102990200	46999768	6928623004	0.9925	45582237	0.9698	0.9804	0.9375	0.366
CSA157	42680910	6402136500	42179954	6197880484	0.9883	41009344	0.9722	0.9741	0.922	0.3656
CSA158	50788772	7618315800	50393672	7432793010	0.9922	45468823	0.9023	0.9802	0.9369	0.3705
CSA159	49148040	7372206000	48591766	7142303932	0.9887	46579117	0.9586	0.9766	0.9286	0.3716
CSA16	47395924	7109388600	47020444	6933803493	0.9921	46345756	0.9857	0.9787	0.9316	0.3698
CSA161	54506026	8175903900	54039772	7951431972	0.9914	52345497	0.9686	0.9787	0.9333	0.3663
CSA162	51365530	7704829500	50805642	7474976268	0.9891	49283324	0.97	0.977	0.9294	0.3704
CSA163	46830950	7024642500	46158194	6786263328	0.9856	34573703	0.749	0.9763	0.9278	0.4095
CSA164	59942620	8991393000	59461572	8767842807	0.992	50992763	0.8576	0.981	0.9392	0.3848
CSA165	57329364	8599404600	56754606	8388634908	0.99	54694413	0.9637	0.9811	0.9395	0.483
CSA166	58884078	8832611700	58191620	8554965430	0.9882	44641398	0.7671	0.9793	0.9352	0.4028
CSA168	47203674	7080551100	46744736	6885841079	0.9903	37552496	0.8034	0.9806	0.9381	0.4011
CSA17	95675104	14351265600	95051448	14021560450	0.9935	93604580	0.9848	0.9804	0.9361	0.3668
CSA170	58111426	8716713900	57636868	8485121540	0.9918	53760478	0.9327	0.9794	0.9349	0.3654
CSA171	53402946	8010441900	52976072	7803134863	0.992	42073888	0.7942	0.9809	0.9388	0.393
CSA172	50879818	7631972700	50473914	7400421725	0.992	41676477	0.8257	0.9813	0.9399	0.4055
CSA174	50586972	7588045800	50089656	7363922077	0.9902	48814268	0.9745	0.9781	0.932	0.3677
CSA176	54040188	8106028200	53582504	7883917443	0.9915	52328260	0.9766	0.9793	0.9346	0.3573
CSA177	46013400	6902010000	45658308	6736346080	0.9923	34772760	0.7616	0.9813	0.9398	0.4168
CSA179	50203470	7530520500	49726802	7315072019	0.9905	42939606	0.8635	0.9788	0.9338	0.3817
CSA18	46983332	7047499800	46575860	6839563699	0.9913	46105193	0.9899	0.9768	0.9272	0.3578
CSA180	53091214	7963682100	52672518	7760166075	0.9921	39133025	0.7429	0.9819	0.9415	0.4035
CSA181	59345462	8901819300	58843550	8626592637	0.9915	57978082	0.9853	0.9796	0.9356	0.3647
CSA182	64030770	9604615500	63529036	9276526825	0.9922	60742350	0.9561	0.9804	0.9374	0.3722
CSA183	46324520	6948678000	45917888	6757469939	0.9912	44917993	0.9782	0.9794	0.9351	0.3645
CSA184	49711984	7456797600	49267480	7253049484	0.9911	48459785	0.9836	0.9786	0.933	0.3662
CSA185	53014170	7952125500	52589492	7740339054	0.992	51606015	0.9813	0.9797	0.9359	0.3675
CSA186	51111058	7666658700	50752708	7478869137	0.993	49796415	0.9812	0.9814	0.94	0.3656
CSA187	50796408	7619461200	50286774	7399261972	0.99	48215056	0.9588	0.9791	0.9341	0.3677
CSA188	56384508	8457676200	55946706	8247370350	0.9922	51984692	0.9292	0.9808	0.9384	0.3764
CSA189	51801308	7770196200	51200578	7523207692	0.9884	48973243	0.9565	0.9769	0.9292	0.3724
CSA19	42551464	6382719600	42280534	6246794631	0.9936	41773814	0.988	0.9803	0.9355	0.3608
CSA190	56032946	8404941900	55576248	8183314794	0.9918	54351018	0.978	0.9792	0.9344	0.3708
CSA191	50049508	7507426200	49498420	7284559185	0.989	45457414	0.9184	0.9778	0.9313	0.378
CSA192	53225438	7983815700	52605680	7730446849	0.9884	51050090	0.9704	0.9773	0.9301	0.3674
CSA193	49626360	7443954000	49236680	7254954183	0.9921	47623062	0.9672	0.9804	0.9376	0.3658
CSA195	48131598	7219739700	47732862	7034211464	0.9917	45870523	0.961	0.9791	0.9343	0.3706
CSA196	54246596	8136989400	53745934	7909737898	0.9908	50786239	0.9449	0.9789	0.9339	0.3662
CSA197	52195230	7829284500	51706930	7618724653	0.9906	50770461	0.9819	0.9795	0.9354	0.3694
CSA198	62805120	9420768000	62243828	9158366020	0.9911	60553077	0.9728	0.9793	0.9348	0.3676
CSA199	58166710	8725006500	57693534	8497535434	0.9919	54401109	0.9429	0.9806	0.9379	0.3761
CSA2	48744002	7311600300	48290106	7120772830	0.9907	47360941	0.9808	0.9758	0.9245	0.3722
CSA200	51822912	7773436800	51442734	7571622171	0.9927	49950508	0.971	0.9798	0.9358	0.3661
CSA203	52353962	7853094300	51859840	7621362982	0.9906	50661424	0.9769	0.9776	0.9306	0.3635
CSA204	57219538	8582930700	56741068	8348130724	0.9916	55878865	0.9848	0.9789	0.9336	0.364
CSA205	46798890	7019833500	46478234	6856701864	0.9931	44356216	0.9543	0.9803	0.937	0.3731
CSA206	56460892	8469133800	56000112	8247155323	0.9918	55145075	0.9847	0.9788	0.9334	0.3641
CSA207	59509176	8926376400	59105850	8719394557	0.9932	54996721	0.9305	0.9813	0.9396	0.3747
CSA208	60635514	9095327100	60113792	8845754094	0.9914	57988585	0.9646	0.979	0.934	0.3722
CSA209	56749970	8512495500	56236448	8267541766	0.991	54710090	0.9729	0.9792	0.9344	0.3685
CSA21	51200750	7680112500	50775844	7450996739	0.9917	50079195	0.9863	0.9773	0.9285	0.3613
CSA210	47011848	7051777200	46571984	6859457861	0.9906	40814509	0.8764	0.9787	0.9333	0.3864
CSA211	59984808	8997721200	59490236	8765441607	0.9918	57725699	0.9703	0.9787	0.9331	0.3656
CSA213	61943324	9291498600	61446680	9053018817	0.992	60253715	0.9806	0.9792	0.9344	0.3675
CSA214	52933980	7940097000	52569232	7759923849	0.9931	50200784	0.9549	0.9809	0.9384	0.3675
CSA215	55249382	8287407300	54752076	8052781684	0.991	53921664	0.9848	0.9777	0.9303	0.366
CSA216	56906538	8535980700	56496114	8331163826	0.9928	55836090	0.9883	0.9803	0.9369	0.3671
CSA217	59524934	8928740100	58889754	8653099761	0.9893	56910572	0.9664	0.9765	0.9282	0.3683
CSA218	62530432	9379564800	62070524	9135782887	0.9926	58763141	0.9467	0.9799	0.9359	0.3656
CSA22	45871918	6880787700	45443748	6673236645	0.9907	43769596	0.9632	0.9754	0.9241	0.3722
CSA220	60622646	9093396900	60033730	8825852805	0.9903	59258287	0.9871	0.9775	0.9303	0.3591
CSA221	61560438	9234065700	60827290	8938082021	0.9881	59154513	0.9725	0.9762	0.9272	0.3658
CSA222	73244666	10986699900	72740164	10709060148	0.9931	71904559	0.9885	0.9811	0.9391	0.3642
CSA223	61179226	9176883900	60714448	8946888282	0.9924	60076170	0.9895	0.9793	0.9345	0.3669
CSA224	63254566	9488184900	62664766	9230184619	0.9907	57833989	0.9229	0.9787	0.9334	0.3806
CSA225	54985378	8247806700	54484280	8023448114	0.9909	53239565	0.9772	0.9794	0.935	0.3691
CSA226	62919438	9437915700	62345012	9178958095	0.9909	61245975	0.9824	0.9784	0.9326	0.3736
CSA227	62478464	9371769600	62019070	9142978560	0.9926	60390445	0.9737	0.9803	0.937	0.3666
CSA228	49852508	7477876200	49516124	7302615847	0.9933	49036472	0.9903	0.9799	0.936	0.3578
CSA229	57098882	8564832300	56622890	8341904679	0.9917	56098197	0.9907	0.978	0.9315	0.3616
CSA23	47982846	7197426900	47661436	7036559804	0.9933	47152259	0.9893	0.9803	0.9357	0.3655
CSA230	66579500	9986925000	66094712	9744849559	0.9927	64594608	0.9773	0.9793	0.9343	0.3537
CSA231	55229568	8284435200	54923224	8106903710	0.9945	54208584	0.987	0.9813	0.9394	0.3611
CSA232	57063014	8559452100	56646588	8331214972	0.9927	55998734	0.9886	0.9793	0.9348	0.3659
CSA233	56106438	8415965700	55750492	8216972531	0.9937	55041204	0.9873	0.9814	0.94	0.3682
CSA234	61548086	9232212900	61037890	8991355441	0.9917	59704916	0.9782	0.9791	0.9343	0.3683
CSA235	57932362	8689854300	57442618	8454652108	0.9915	56513375	0.9838	0.9791	0.9341	0.3703
CSA237	47053014	7057952100	46702606	6874453561	0.9926	46244355	0.9902	0.9796	0.9353	0.3566
CSA238	63380596	9507089400	62912994	9269227666	0.9926	62293166	0.9901	0.9791	0.934	0.3618
CSA239	57069792	8560468800	56652072	8341983273	0.9927	54462950	0.9614	0.9798	0.9358	0.3696
CSA24	43002308	6450346200	42734504	6287986580	0.9938	42419459	0.9926	0.9798	0.9344	0.361
CSA240	56384128	8457619200	56040902	8269388822	0.9939	55453142	0.9895	0.9815	0.94	0.3652
CSA241	51420118	7713017700	50986798	7515444038	0.9916	48779606	0.9567	0.979	0.9339	0.3703
CSA246	59671000	8950650000	59283468	8739801676	0.9935	58806160	0.9919	0.9807	0.9379	0.3606
CSA25	52009954	7801493100	51548426	7601072743	0.9911	50513405	0.9799	0.9771	0.9278	0.3667
CSA250	53460410	8019061500	52903790	7781861276	0.9896	51582934	0.975	0.9767	0.9286	0.3676
CSA251	57691424	8653713600	57293762	8448727641	0.9931	56833486	0.992	0.9802	0.9369	0.3748
CSA253	46251936	6937790400	45776744	6751842875	0.9897	45041659	0.9839	0.9773	0.9278	0.3698
CSA254	45263096	6789464400	44876028	6626160471	0.9914	43881320	0.9778	0.9774	0.9276	0.37
CSA255	51828110	7774216500	51467812	7606249156	0.993	49003051	0.9521	0.9806	0.9353	0.3702
CSA256	46187704	6928155600	45857796	6772314508	0.9929	45481483	0.9918	0.9802	0.9345	0.3706
CSA257	50883668	7632550200	50497272	7455816065	0.9924	49366200	0.9776	0.9795	0.933	0.3664
CSA258	52844750	7926712500	52436938	7744179994	0.9923	51353937	0.9793	0.9798	0.9336	0.3664
CSA26	44996668	6749500200	44665256	6586690699	0.9926	44301189	0.9918	0.9784	0.9308	0.3652
CSA260	48892946	7333941900	48429898	7141024819	0.9905	46982244	0.9701	0.9791	0.9321	0.3718
CSA262	51307724	7696158600	50874286	7511210539	0.9916	50335000	0.9894	0.9802	0.9348	0.3694
CSA29	50418652	7562797800	50008854	7371491929	0.9919	49213354	0.9841	0.9782	0.9305	0.3651
CSA3	48080038	7212005700	47706846	7037258681	0.9922	47127925	0.9879	0.9783	0.9309	0.3787
CSA30	46231014	6934652100	45922070	6763077145	0.9933	45492677	0.9906	0.9797	0.934	0.3547
CSA31	49012858	7351928700	48689964	7190271779	0.9934	48067193	0.9872	0.9785	0.9308	0.3622
CSA32	42023028	6303454200	41726312	6148189405	0.9929	40849046	0.979	0.9795	0.934	0.3892
CSA33	53579860	8036979000	53229254	7843436568	0.9935	52790873	0.9918	0.9788	0.9317	0.3719
CSA34	52367482	7855122300	52096164	7704224878	0.9948	51610250	0.9907	0.9817	0.9392	0.3822
CSA35	49297124	7394568600	48938472	7215498557	0.9927	48498931	0.991	0.9782	0.9304	0.3702
CSA36	51952848	7792927200	51649780	7629092835	0.9942	48502688	0.9391	0.981	0.9373	0.3796
CSA37	44543278	6681491700	44215984	6500730144	0.9927	43433919	0.9823	0.9792	0.9331	0.3595
CSA38	45645988	6846898200	45349920	6685412798	0.9935	44933181	0.9908	0.979	0.9321	0.3595
CSA39	42804944	6420741600	42530552	6264684633	0.9936	42109581	0.9901	0.9799	0.9347	0.3654
CSA40	49652608	7447891200	49317332	7279710202	0.9932	48895279	0.9914	0.9791	0.9327	0.3754
CSA41	46325720	6948858000	45986722	6787262501	0.9927	44599772	0.9698	0.9784	0.9308	0.378
CSA42	49424576	7413686400	49118792	7256992098	0.9938	48213481	0.9816	0.98	0.9347	0.3702
CSA44	51465022	7719753300	51077692	7539048234	0.9925	49911411	0.9772	0.9778	0.9292	0.3686
CSA45	49805242	7470786300	49477344	7307807953	0.9934	48553164	0.9813	0.9797	0.934	0.3669
CSA46	42860732	6429109800	42503694	6258380209	0.9917	41960897	0.9872	0.9769	0.9275	0.3664
CSA47	42759882	6413982300	42490234	6271307399	0.9937	38365537	0.9029	0.9805	0.9364	0.3856
CSA48	46062722	6909408300	45703636	6732058158	0.9922	44354355	0.9705	0.9782	0.9306	0.3682
CSA49	49249326	7387398900	48856206	7196201158	0.992	47808347	0.9786	0.9766	0.9269	0.3746
CSA5	49438308	7415746200	49125904	7262008312	0.9937	47447951	0.9658	0.9794	0.933	0.3703
CSA50	59192306	8878845900	58682360	8631740724	0.9914	57503204	0.9799	0.9715	0.9144	0.3609
CSA51	48589754	7288463100	48255918	7122781437	0.9931	47392406	0.9821	0.979	0.9323	0.3682
CSA52	58100280	8715042000	57526184	8449131044	0.9901	57031507	0.9914	0.9688	0.9084	0.3632
CSA55	51719052	7757857800	51355678	7580415621	0.993	49247982	0.959	0.9786	0.9311	0.367
CSA56	45053400	6758010000	44751530	6601659658	0.9933	44384280	0.9918	0.9794	0.9332	0.3619
CSA57	47438394	7115759100	47123204	6957486053	0.9934	46697998	0.991	0.9798	0.9344	0.3662
CSA58	46632062	6994809300	46280346	6832604211	0.9925	45706785	0.9876	0.978	0.9297	0.3683
CSA59	52674062	7901109300	52241790	7695231686	0.9918	51806556	0.9917	0.9775	0.9288	0.3732
CSA6	50423502	7563525300	49969156	7366938652	0.991	48267544	0.9659	0.9761	0.9256	0.372
CSA60	43176198	6476429700	42832480	6321050112	0.992	42256048	0.9865	0.9771	0.9276	0.3696
CSA61	43230234	6484535100	42940502	6350680294	0.9933	37372640	0.8703	0.9801	0.935	0.3937
CSA62	64323128	9648469200	63803640	9411426977	0.9919	63281511	0.9918	0.9772	0.928	0.3673
CSA63	102379160	15356874000	101756364	15039369049	0.9939	100496884	0.9876	0.9808	0.9369	0.3661
CSA64	94814984	14222247600	94041820	13881645146	0.9918	80419687	0.8551	0.9786	0.9316	0.3944
CSA65	49427812	7414171800	49038812	7237719777	0.9921	46211440	0.9423	0.9766	0.9262	0.3654
CSA66	48420316	7263047400	48088184	7092502216	0.9931	47404922	0.9858	0.9789	0.932	0.359
CSA67	53965830	8094874500	53629102	7879270739	0.9938	53212203	0.9922	0.9802	0.9356	0.3659
CSA68	49421600	7413240000	49119370	7216142336	0.9939	48740605	0.9923	0.9798	0.9341	0.3554
CSA69	47556218	7133432700	47277166	6963077193	0.9941	46962205	0.9933	0.9815	0.9388	0.3631
CSA7	50012022	7501803300	49669698	7341172535	0.9932	48312633	0.9727	0.9798	0.9342	0.3675
CSA70	47587648	7138147200	47244182	6964050043	0.9928	46661570	0.9877	0.9784	0.9305	0.3566
CSA71	46726136	7008920400	46430520	6855132929	0.9937	46020616	0.9912	0.9802	0.9353	0.364
CSA72	46369954	6955493100	45957690	6757883085	0.9911	44934886	0.9777	0.9756	0.9242	0.3512
CSA73	47994306	7199145900	47720454	7035644125	0.9943	47394449	0.9932	0.9804	0.9355	0.356
CSA74	49777608	7466641200	49368684	7277208750	0.9918	48718213	0.9868	0.9772	0.9281	0.3674
CSA75	48118538	7217780700	47604342	7002249724	0.9893	45927107	0.9648	0.9729	0.9182	0.3672
CSA76	47918910	7187836500	47613488	7033603385	0.9936	47191197	0.9911	0.9799	0.9345	0.3592
CSA77	49399294	7409894100	49074162	7235238749	0.9934	48648683	0.9913	0.9792	0.9328	0.3739
CSA78	61653906	9248085900	61189946	9020905045	0.9925	60117933	0.9825	0.9785	0.9313	0.3696
CSA79	42051972	6307795800	41775808	6153931313	0.9934	41385605	0.9907	0.9795	0.9334	0.3597
CSA80	46946382	7041957300	46626278	6861460601	0.9932	45387028	0.9734	0.9794	0.9334	0.362
CSA81	42766476	6414971400	42501384	6266912154	0.9938	40983558	0.9643	0.9801	0.9351	0.3621
CSA84	47590196	7138529400	47289540	6980045284	0.9937	43888047	0.9281	0.9793	0.933	0.375
CSA85	44934184	6740127600	44621688	6573811344	0.993	44063898	0.9875	0.9781	0.9301	0.3695
CSA86	50108262	7516239300	49781010	7335093296	0.9935	49049365	0.9853	0.9785	0.931	0.3712
CSA87	46364182	6954627300	46123538	6820668576	0.9948	39119282	0.8481	0.9812	0.9379	0.3835
CSA88	47030758	7054613700	46693944	6887268687	0.9928	46000954	0.9852	0.9772	0.9278	0.3708
CSA89	47384156	7107623400	47122092	6954537792	0.9945	46376330	0.9842	0.9813	0.9383	0.3707
CSA9	47575582	7136337300	47188570	6953092510	0.9919	46792027	0.9916	0.9776	0.9291	0.3586
CSA90	43697374	6554606100	43396976	6407706438	0.9931	39213574	0.9036	0.9791	0.9327	0.376
CSA91	47431854	7114778100	47139192	6956004918	0.9938	46661852	0.9899	0.979	0.9322	0.3677
CSA92	45957892	6893683800	45674126	6738817583	0.9938	44641998	0.9774	0.9798	0.9346	0.3749
CSA93	50171216	7525682400	49853220	7356737157	0.9937	49413420	0.9912	0.979	0.9323	0.3739
CSA94	49984610	7497691500	49634236	7330458571	0.993	48890895	0.985	0.9778	0.9291	0.3773
CSA95	50331268	7549690200	50030908	7393786560	0.994	48964083	0.9787	0.98	0.9345	0.3674
CSA96	92285750	13842862500	91298632	13359008848	0.9893	89949936	0.9852	0.9642	0.899	0.3707
CSA98	99121092	14868163800	98418760	14440374291	0.9929	97265292	0.9883	0.9691	0.9095	0.3663
CSA99	44256564	6638484600	43750768	6391377938	0.9886	43057884	0.9842	0.9642	0.9	0.3695

## Sheet: Table S2
Table S2. L–ascorbic acid content in 216 wild A. eriantha plants
Sample ID	L–ascorbic acid (mg/g)
CSA1	8.73
CSA100	9.18
CSA101	10.97
CSA102	12.71
CSA103	6.49
CSA104	15.43
CSA105	19.99
CSA107	7.86
CSA108	13.45
CSA109	18.49
CSA11	6.04
CSA110	6.09
CSA111	1.11
CSA112	4.85
CSA115	13.32
CSA118	8.58
CSA119	5.74
CSA12	3.78
CSA120	4.29
CSA121	5.88
CSA122	8.09
CSA123	3.17
CSA124	5.22
CSA125	5.5
CSA128	5.16
CSA129	7.56
CSA13	7.33
CSA130	5.73
CSA131	7.34
CSA132	12.7
CSA133	7.61
CSA134	7.13
CSA135	3.86
CSA137	8.04
CSA138	4.96
CSA139	6.84
CSA14	12.65
CSA140	13.07
CSA141	0.37
CSA142	12.11
CSA143	2.45
CSA144	1.57
CSA145	6.43
CSA146	14.38
CSA15	4.39
CSA151	4.16
CSA152	5.44
CSA153	3.19
CSA154	6.34
CSA155	8.49
CSA156	2.17
CSA157	9.46
CSA158	17.41
CSA159	8.52
CSA16	15.22
CSA161	8.93
CSA162	4.22
CSA163	6.13
CSA164	5.76
CSA165	8.2
CSA166	0.5
CSA168	6.27
CSA17	14.92
CSA170	7.25
CSA171	9.25
CSA172	9.41
CSA174	6.95
CSA176	5.08
CSA177	3.52
CSA179	12.18
CSA18	21
CSA180	11.54
CSA181	10.46
CSA182	8.29
CSA183	3.86
CSA184	13.85
CSA185	6.61
CSA186	13.64
CSA187	10.05
CSA188	11.37
CSA189	18.02
CSA19	19.88
CSA190	14.34
CSA191	11.51
CSA192	13.17
CSA193	11.5
CSA195	14.65
CSA196	11.02
CSA197	13.23
CSA198	8.64
CSA199	5.55
CSA2	6.11
CSA200	11.93
CSA203	6.2
CSA204	9.37
CSA205	10.17
CSA206	6.58
CSA207	11.68
CSA208	7.43
CSA209	0.4
CSA21	9.98
CSA210	0.94
CSA211	1.82
CSA213	3.89
CSA214	3.19
CSA215	10.47
CSA216	5.67
CSA217	1.61
CSA218	0.98
CSA22	12.23
CSA220	0.28
CSA221	5.09
CSA222	10.03
CSA223	8.16
CSA224	7.98
CSA225	7.57
CSA226	8.6
CSA227	9.18
CSA228	9.61
CSA229	13.55
CSA23	9.56
CSA230	13.75
CSA231	10.85
CSA232	8.89
CSA233	13.17
CSA234	10.07
CSA235	13.54
CSA237	9.68
CSA238	8.28
CSA239	6.38
CSA24	9.55
CSA240	6.41
CSA241	5.73
CSA246	6.83
CSA25	0.33
CSA250	6.85
CSA251	8.37
CSA253	6.17
CSA254	8.6
CSA255	0.95
CSA256	1.04
CSA257	3.16
CSA258	7.99
CSA26	10.99
CSA260	20.79
CSA262	6.52
CSA29	3.26
CSA3	5.05
CSA30	8.41
CSA31	7.47
CSA32	4.36
CSA33	2.23
CSA34	6.1
CSA35	7.93
CSA36	5.5
CSA37	6.36
CSA38	16.1
CSA39	9.28
CSA40	7.51
CSA41	9.08
CSA42	7.13
CSA44	18.17
CSA45	9.13
CSA46	10.36
CSA47	11.75
CSA48	8.6
CSA49	19.42
CSA5	3.99
CSA50	11.87
CSA51	6.77
CSA52	7.34
CSA55	9.16
CSA56	21.41
CSA57	5.89
CSA58	3.65
CSA59	1.55
CSA6	5.69
CSA60	5.98
CSA61	10.21
CSA62	9.38
CSA63	5.94
CSA64	7.16
CSA65	6.65
CSA66	9.62
CSA67	11.17
CSA68	3.53
CSA69	5.84
CSA7	9.56
CSA70	6.36
CSA71	0.98
CSA72	7.65
CSA73	3.96
CSA74	4.66
CSA75	4.58
CSA76	0.41
CSA77	6.12
CSA78	4.48
CSA79	3.98
CSA80	10.42
CSA81	14.04
CSA84	23.86
CSA85	13.77
CSA86	7.75
CSA87	23.44
CSA88	10.59
CSA89	1.93
CSA9	3.68
CSA90	10.96
CSA91	8.14
CSA92	7.05
CSA93	7.24
CSA94	5.81
CSA95	9.15
CSA96	15.67
CSA98	7.85
CSA99	6.31

## Sheet: Table  S3
Table S3. Descriptive statistics of L-AsA content among 216 A. eriantha accessions
	Minimum (mg/g)	Maximum (mg/g)	Median (mg/g)	Mean (mg/g)	Coefficient of variation (%)	Shannon's genetic diversity index	Skewness	Kurtosis
L-AsA	0.28	23.86	7.63	8.28	55.52	5.22	0.82	0.99

## Sheet: Table S4
Table S4. Associated snps and putative coding genes for L–ascorbic acid based on GWAS of MLM-QK model in A. eriantha.
SNP	Chr	Positon	Ref	Alt	P value	Region	Candidate gene	Candidate gene description
Chr14:2164715	Chr14	2164715	T	C	5.56e-07	exonic	Chr14g157	Belongs to the MAK16 family
							Chr14g158	Octicosapeptide Phox Bem1p (PB1) domain-containing protein
							Chr14g159	Sodium-phosphate symporter which plays a fundamental housekeeping role in phosphate transport
							Chr14g160	Arginine/serine-rich protein PNISR
							Chr14g161	ABC transporter B family member 26
							Chr14g163	Belongs to the universal ribosomal protein uL15 family
Chr17:2255503	Chr17	2255503	C	T	1.75e-09	intergenic	Chr17g234	Glutathione S-transferase
							Chr17g235	Glutathione S-transferase
							Chr17g237	Glutathione s-transferase
							Chr17g238	Protein of unknown function (DUF1336)
							Chr17g239	Transcription factor
							Chr17g240	Serine threonine-protein phosphatase
Chr18:5565026	Chr18	5565026	T	C	2.15e-08	intergenic	Chr18g119	DEAD-box ATP-dependent RNA helicase 51-like [Actinidia eriantha]
							Chr18g120	G patch domain-containing protein TGH-like isoform X2 [Actinidia eriantha]
							Chr18g121	Putative Deoxyribodipyrimidine photo-lyase Phr1
							Chr18g122	G patch domain-containing protein
							Chr18g123	G patch domain-containing protein
							Chr18g124	G patch domain-containing protein
							Chr18g125	G patch domain-containing protein
							Chr18g130	Hypothetical protein Acr_18g0000570 [Actinidia rufa]
Chr23:6820142 Chr23:6820189 Chr23:6820279 Chr23:6891421	Chr23 Chr23 Chr23 Chr23	6820142 6820189 6820279 6891421	T T C T	G G T G	0.00000000 0.00000009 0.00000022 0.00000020	intronic intronic intronic intronic	Chr23g460	Nuclear export signal receptor activity
							Chr23g461	Pentacotripeptide-repeat region of PRORP
							Chr23g462	Tetratricopeptide repeats
							Chr23g463	Serine/threonine-protein phosphatase 2A regulatory subunit B’’ gamma like
							Chr23g464	Diphthamide synthase
							Chr23g466	Ankyrin repeat domain-containing protein
							Chr23g467	PHR1-LIKE 1-like
							Chr23g468	Histone-lysine n-methyltransferase

## Sheet: Table S5
Table S5. Associated InDels and putative coding genes for L–ascorbic acid based on GWAS of MLM-QK model in A. eriantha.
InDel	Chr	Positon	Ref	Alt	P value	Candidate gene	Candidate gene description
Chr01:386156 Chr01:399106 Chr01:392874	Chr01 Chr01 Chr01	386156 399106 392874	C A GA	CT AGAGACGAGTGGGCATGAAAATGCACACTTG G	1.93E-07 2.49E-07 4.91E-07	Chr01g32	Major facilitator superfamily protein
						Chr01g33	SPFH domain / Band 7 family
						Chr01g34	60S ribosomal Protein
						Chr01g35	Endonuclease/Exonuclease/phosphatase family
						Chr01g36	Calcium-binding protein
						Chr01g37	(NAC) domain-containing protein
						Chr01g38	Belongs to the peroxidase family
						Chr01g39	Nascent polypeptide-associated complex subunit alpha-like protein 2
						Chr01g40	Belongs to the class I-like SAM-binding methyltransferase superfamily. Cation-independent O- methyltransferase family
						Chr01g41	Belongs to the iron ascorbate-dependent oxidoreductase family
						Chr01g42	Two-component response regulator-like
						Chr01g43	Serine arginine-rich splicing factor SR34A-like
						Chr01g44	Polyadenylate-binding protein-interacting protein
Chr01:1054085	Chr01	1054085	G	GAACT	3.36369e-07	Chr01g91	Cyclic nucleotide-gated ion channel 1-like
						Chr01g92	Phosphatase 2C
						Chr01g93	DnaJ molecular chaperone homology domain
						Chr01g94	Abscisic acid receptor
						Chr01g95	Polypyrimidine tract-binding protein homolog
						Chr01g96	Transcription factor
						Chr01g97	Dihydrofolate synthetase
						Chr01g98	Plastid division protein
Chr01:1163160	Chr01	1163160	AG	A	3.77011e-07	Chr01g99	Belongs to the ubiquitin-conjugating enzyme family
						Chr01g103	ABC transporter C family member
						Chr01g104	ABC transporter C family member
						Chr01g105	CAAX amino terminal protease family protein
						Chr01g106	Membrane-associated kinase regulator
						Chr01g107	ATPase family associated with various cellular activities (AAA)
						Chr01g108	Reticulon-like protein
Chr04:338692	Chr04	338692	GTT	G	1.74256e-07	Chr04g21	NAC domain-containing protein
						Chr04g22	Glycerophosphodiester phosphodiesterase
						Chr04g25	Double-stranded RNA-binding protein
						Chr04g26	Belongs to the DHHC palmitoyltransferase family
						Chr04g29	Belongs to the GRAS family
						Chr04g30	Pollen proteins Ole e I like
						Chr04g31	60s ribosomal protein
						Chr04g32	Sodium/hydrogen exchanger family
						Chr04g33	Pentatricopeptide repeat-containing protein
Chr04:6802094 Chr04:6803334 Chr04:6802577 Chr04:6802578 Chr04:6829895 Chr04:7137562 Chr04:7156188 Chr04:7156206 Chr04:7121263 Chr04:7140710 Chr04:7156586 Chr04:7185671	Chr04 Chr04 Chr04 Chr04 Chr04 Chr04 Chr04 Chr04 Chr04 Chr04 Chr04 Chr04	6802094 6803334 6802577 6802578 6829895 7137562 7156188 7156206 7121263 7140710 7156586 7185671	CT A TG T T A A G G A T C	C AT T TAC TAG AT AGTT GTAGTATAA GA ATT TAATAATTG CT	2.74E-07 2.74E-07 5.51E-07 5.51E-07 5.54E-07 1.92E-08 1.92E-08 1.92E-08 1.76E-07 2.11E-07 2.11E-07 3.54E-07	Chr04g618	Belongs to the protein kinase superfamily
						Chr04g619	Pentatricopeptide repeat-containing protein
						Chr04g620	L-ascorbate oxidase homolog
						Chr04g621	L-ascorbate oxidase homolog
						Chr04g622	Multicopper oxidase
						Chr04g624	Autophagy-related protein
						Chr04g625	Belongs to the cytochrome P450 family
						Chr04g626	Salicylic acid-binding protein
						Chr04g643	Histone-lysine n-methyltransferase
						Chr04g644	BEL1-like homeodomain protein
						Chr04g645	Pentatricopeptide repeat-containing protein
						Chr04g646	Protein kinase domain
						Chr04g647	Belongs to the FPP GGPP synthase family
						Chr04g648	Essential subunit of the N-oligosaccharyl transferase (OST) complex which catalyzes the transfer of a high mannose oligosaccharide from a lipid-linked oligosaccharide donor to an asparagine residue within an Asn-X-Ser Thr consensus motif in nascent polypeptide chains
						Chr04g649	Homeobox-leucine zipper protein
						Chr04g650	Serine threonine-protein kinase
Chr04:9295731	Chr04	9295731	AGCT	A	4.78374e-07	Chr04g752	Belongs to the ubiquitin-conjugating enzyme family
						Chr04g753	Peroxygenase
						Chr04g754	Cysteine-rich repeat secretory protein
						Chr04g755	ATP binding kinase protein serine threonine kinase
Chr05:18368863	Chr05	18368863	G	GC	1.7e-07	-	-
Chr05:9637224	Chr05	9637224	C	CA	4.01e-07	Chr05g996	Serine threonine-protein phosphatase
						Chr05g997	Belongs to the protein kinase superfamily
						Chr05g998	Belongs to the ABC transporter superfamily. ABCG family. PDR (TC 3.A.1.205) subfamily
Chr06:35462 Chr06:43159 Chr06:51966 Chr06:55949	Chr06 Chr06 Chr06 Chr06	35462 43159 51966 55949	GA T C A	G TA CCT AT	1.92E-08 7.11E-09 1.92E-08 1.92E-08	Chr06g1	Plastid-lipid-associated protein 10
						Chr06g3	Protein arv1 homolog
						Chr06g4	WAT1-related protein
						Chr06g5	WAT1-related protein
						Chr06g6	Belongs to the helicase family. Dicer subfamily
						Chr06g7	Soluble inorganic
						Chr06g8	Probably inactive receptor-like protein kinase
						Chr06g9	Serine threonine-protein kinase
Chr06:202713 Chr06:289889	Chr06 Chr06	202713 289889	C A	CCCCCAGGTCGCCTAGGCCACG AT	2.40E-07 1.72E-08	Chr06g12	NAC domain-containing protein
						Chr06g13	3-ketoacyl-coa synthase
						Chr06g14	Putative AtpZ or ATP-synthase-associated
						Chr06g15	Belongs to the DHHC palmitoyltransferase family
						Chr06g16	Grf1-interacting factor
						Chr06g17	Methyltransferase domain
						Chr06g18	Transcription factor
Chr06:374146 Chr06:375228 Chr06:382166 Chr06:385532	Chr06 Chr06 Chr06 Chr06	374146 375228 382166 385532	TG ATTCAAACT T AGCTGAAAT	T A TAC A	2.19E-08 1.80E-08 5.10E-07 5.67E-08	Chr06g19	Rho GTPase-activating protein
						Chr06g20	CDPK-related kinase 3
						Chr06g22	Auxin-induced protein
						Chr06g25	Cytochrome P450
						Chr06g29	Mitochondrial chaperone
						Chr06g30	Ras-related protein
						Chr06g31	Pentatricopeptide repeat-containing protein
						Chr06g32	RING-type E3 ubiquitin transferase
						Chr06g33	Splicing factor
Chr06:3052252	Chr06	3052252	GA	G	1.85159e-07	Chr06g214	Atg2484-1,g2484-1
						Chr06g215	GDP-fucose protein O-fucosyltransferase
Chr10:18104538 Chr10:18104533	Chr10 Chr10	18104538 18104533	TG A	T AT	1.78E-07 1.81E-07	Chr10g929	Protease do-like
						Chr10g930	Belongs to the MIP aquaporin (TC 1.A.8) family
						Chr10g931	U-box domain-containing protein
						Chr10g932	Transcription factor
Chr11:9850785 Chr11:9850844 Chr11:9811907 Chr11:9856142 Chr11:9682585 Chr11:9849881 Chr11:9684117 Chr11:9856093 Chr11:9709843 Chr11:9683788 Chr11:9683791 Chr11:9821060 Chr11:9821068	Chr11 Chr11 Chr11 Chr11 Chr11 Chr11 Chr11 Chr11 Chr11 Chr11 Chr11 Chr11 Chr11	9850785 9850844 9811907 9856142 9682585 9849881 9684117 9856093 9709843 9683788 9683791 9821060 9821068	G TC TA A A CT AG G C AT T A TTG	GACAATC T T AC AAACG C A GAA CT A TG AAG T	1.97E-08 2.10E-08 2.40E-08 2.83E-08 7.78E-08 8.32E-08 8.77E-08 9.45E-08 9.89E-08 1.02E-07 1.02E-07 1.38E-07 1.38E-07	Chr11g747	Proline-rich receptor-like protein kinase
						Chr11g748	Calcium-binding protein
						Chr11g749	Belongs to the cation transport ATPase (P-type) (TC 3.A.3) family. Type IV subfamily
						Chr11g751	Zinc finger protein
						Chr11g752	Phosphate transporter
						Chr11g760	ABC transporter G family member
Chr14:954303 Chr14:954290 Chr14:932146 Chr14:905047	Chr14 Chr14 Chr14 Chr14	954303 954290 932146 905047	GAA C C A	G CATTTCACAT CTTTT ACTC	3.45E-09 3.52E-09 1.92E-08 1.30E-07	Chr14g58	RanBP2-type zinc finger protein
						Chr14g59	Glucuronoxylan 4-O-methyltransferase
						Chr14g60	The light-harvesting complex (LHC) functions as a light receptor, it captures and delivers excitation energy to photosystems with which it is closely associated
						Chr14g61	F-box protein
						Chr14g62	REF SRPP-like protein
						Chr14g63	Microtubule-associated protein
						Chr14g65	Oxidoreductase molybdopterin binding domain
						Chr14g66	Sulfite oxidase
						Chr14g67	Protein of unknown function (DUF642)
						Chr14g68	Endoplasmic reticulum metallopeptidase
Chr14:2435361	Chr14	2435361	G	GT	2.93546e-07	Chr14g177	Neprosin
						Chr14g178	Alpha-glucan water dikinase
Chr14:2608828 Chr14:2608833	Chr14 Chr14	2608828 2608833	C T	CAGGG TGAGTGG	7.11E-09 7.26E-09	Chr14g183	ATP-citrate synthase alpha chain protein
						Chr14g184	Signal recognition particle receptor subunit
						Chr14g186	Isoform X1
						Chr14g189	Poly (ADP-ribose) polymerase
						Chr14g190	Poly (ADP-ribose) polymerase
						Chr14g191	Nicotinamide adenine dinucleotide transporter 1
						Chr14g192	Axial regulator YABBY
						Chr14g193	Negative regulation of protein maturation
Chr14:5657063	Chr14	5657063	T	TTCTCAA	5.88425e-09	Chr14g407	Possibly involved in carbohydrate binding
						Chr14g408	Alpha/beta hydrolase family
						Chr14g409	Hydrolase
						Chr14g410	Hydrolase
						Chr14g411	Ureide permease
						Chr14g412	BEST Arabidopsis thaliana protein match is
						Chr14g413	ATPase activity, coupled to transmembrane movement of substances
						Chr14g414	Serine threonine-protein kinase
Chr15:12092911	Chr15	12092911	CA	C	1.00217e-07	Chr15g467	Udp-glucuronic acid decarboxylase
						Chr15g468	Heavy-metal-associated domain
						Chr15g469	Protein of unknown function (DUF3741)
						Chr15g470	Plant protein 1589 of unknown function (A_thal_3526)
						Chr15g472	Serine threonine-protein kinase
						Chr15g473	Belongs to the universal ribosomal protein uL23 family
						Chr15g474	F-Box protein
Chr15:5352370	Chr15	5352370	G	GGT	3.23701e-07	Chr15g259	Pentatricopeptide repeat-containing protein
Chr16:7087144 Chr16:7088034	Chr16 Chr16	7087144 7088034	TCACCCTTGGGTGAGGTA ACATCAATCGCAATCAAACTAGTGG	T A	9.18E-08 4.91E-07	Chr16g441	Belongs to the disease resistance NB-LRR family
Chr16:8654067	Chr16	8654067	T	TCC	1.74149e-08	Chr16g537	Transcription factor
						Chr16g539	Isoform X1
						Chr16g540	NAC transcription factor 29-like
						Chr16g542	Reverse transcriptase (RNA-dependent DNA polymerase)
						Chr16g543	At-exp1,atexp1,atexpa1,athexp alpha 1.2,exp1,expa1
						Chr16g544	Ring finger
Chr17:2258226 Chr17:2287816	Chr17 Chr17	2258226 2287816	A AAGTTTG	AGTC A	7.66E-09 1.57E-07	Chr17g234	Glutathione S-transferase
						Chr17g235	Glutathione S-transferase
						Chr17g237	Glutathione s-transferase
						Chr17g238	Protein of unknown function (DUF1336)
						Chr17g239	Transcription factor
						Chr17g240	Serine threonine-protein phosphatase
						Chr17g242	Glycosyl transferase family 2
						Chr17g243	Paired amphipathic helix protein Sin3-like
Chr23:4751966	Chr23	4751966	C	CGTT	2.91386e-07	Chr23g339	Ion channel POLLUX-like
						Chr23g340	Pentatricopeptide repeat-containing protein
						Chr23g342	Aux IAA proteins are short-lived transcriptional factors that function as repressors of early auxin response genes at low auxin concentrations
						Chr23g343	Aux IAA proteins are short-lived transcriptional factors that function as repressors of early auxin response genes at low auxin concentrations
Chr23:4751966	Chr23	4751966	C	CGTT	2.91386e-07	Chr23g344	Transport protein
						Chr23g345	DNA-directed RNA polymerase
Chr23:6805047 Chr23:6805447 Chr23:6826303	Chr23 Chr23 Chr23	6805047 6805447 6826303	ATTATTATTTTTT ATCAATAGAT T	A A TG	1.45E-08 7.90E-08 3.65E-09	Chr23g461	Pentacotripeptide-repeat region of PRORP
						Chr23g462	Tetratricopeptide repeats
						Chr23g463	Serine/threonine-protein phosphatase 2A regulatory subunit B’’ gamma like
						Chr23g464	Diphthamide synthase
						Chr23g466	Ankyrin repeat domain-containing protein
						Chr23g467	PHR1-LIKE 1-like
Chr23:8221638	Chr23	8221638	*	TCGACCTAAG	7.64899e-08	Chr23g542	AP2-like ethylene-responsive transcription factor
						Chr23g543	Metallophosphoesterase
Chr23:15858881 Chr23:15859367	Chr23 Chr23	15858881 15859367	GA T	G TC	1.72E-08 3.72E-07	Chr23g1033	Cell number regulator
						Chr23g1034	Peroxisomal membrane protein
						Chr23g1035	Luc7-like protein 3
						Chr23g1037	E3 ubiquitin protein ligase
						Chr23g1038	BAG family molecular chaperone regulator
						Chr23g1039	Removes the phosphate from trehalose 6-phosphate to produce free trehalose
						Chr23g1040	Belongs to the glycosyl hydrolase 32 family
						Chr23g1042	Multicopper oxidase
Chr25:9177946 Chr25:1250543 Chr25:1257190	Chr25 Chr25 Chr25	9177946 1250543 1257190	TGTAA A A	T ATTTTCTTTT AAACTTCTGAAAAAGTGCTCCAAATC	8.35E-08 4.21E-07 5.38E-07	Chr25g679	Bulb-type mannose-specific lectin
						Chr25g680	Tropinone reductase homolog At1g07440-like
						Chr25g681	Fructose-bisphosphate aldolase
						Chr25g99	Outer envelope protein 61
						Chr25g100	Elongation factor
						Chr25g102	Carboxylesterase 15
						Chr25g107	Zinc knuckle (CCHC-type) family protein
						Chr25g108	Serine threonine-protein kinase
Chr28:4147347	Chr28	4147347	T	TGGA	1.08563e-07	Chr28g322	Methyl-CpG-binding domain-containing protein
						Chr28g323	5'-adenylylsulfate reductase-like
						Chr28g324	Belongs to the 14-3-3 family
						Chr28g325	Splicing factor
						Chr28g327	LRR receptor-like serine threonine-protein kinase
						Chr28g328	LRR receptor-like serine threonine-protein kinase
Chr28:3127988 Chr28:3127985	Chr28 Chr28	3127988 3127985	T T	TCAG TGA	1.65E-07 1.70E-07	Chr28g253	Tubulin is the major constituent of microtubules. It binds two moles of GTP, one at an exchangeable site on the beta chain and one at a non-exchangeable site on the alpha chain
						Chr28g254	Belongs to the protein kinase superfamily. Ser Thr protein kinase family
						Chr28g255	Belongs to the protein kinase superfamily. Ser Thr protein kinase family
						Chr28g256	Isoform X1
Chr29:8740569	Chr29	8740569	T	TTG	1.95052e-07	Chr29g626	Alpha-glucan water dikinase
						Chr29g627	Basic blue
						Chr29g629	Transcription factor
						Chr29g630	Ribosome maturation protein
						Chr29g631	Thioredoxin M-type
						Chr29g632	Transcriptional co-repressor

## Sheet: Table S6 
Table S6 Geographic coordinates and cluster information for 216 A. eriantha individuals
Sample ID	Altitude (m)	East longitude	North latitude	Cluster
CSA1	1132.3	114°1′10.7″	25°46′53.1″	2
CSA100	1222.9	114°1′31.4″	25°47′7.3″	1
CSA101	1224.2	114°1′31.4″	25°47′9.1″	1
CSA102	1224.2	114°1′31.3″	25°47′10.9″	1
CSA103	1220.2	114°1′32.1″	25°47′12.4″	1
CSA104	1237.3	114°1′34.5″	25°47′12.3″	1
CSA105	1234.1	114°1′35.1″	25°47′8.4″	1
CSA107	1236.4	114°1′35.3″	25°47′5.4″	1
CSA108	1240	114°1′34.6″	25°47′7.4″	1
CSA109	1233.2	114°1′33.9″	25°47′6.4″	1
CSA11	1134.89	114°1′10.73″	25°46′56.0″	1
CSA110	1224.8	114°1′29.9″	25°46′5.4″	1
CSA111	1225.4	114°1′29.9″	25°46′9.2″	1
CSA112	1222.7	114°1′29.3″	25°46′7.2″	1
CSA115	1218.9	114°1′29.0″	25°46′6.2″	1
CSA118	1220.9	114°1′28.6″	25°46′9.0″	1
CSA119	1213.9	114°1′27.9″	25°47′11.3″	1
CSA12	1132.9	114°1′10.7″	25°46′55.1″	2
CSA120	1211.7	114°1′25.9″	25°47′11.3″	1
CSA121	1222.5	114°1′27.6″	25°47′11.3″	1
CSA122	1214	114°1′29.2″	25°47′11.5″	1
CSA123	1214.5	114°1′31.1″	25°47′11.5″	1
CSA124	1212.1	114°1′27.0″	25°47′11.3″	1
CSA125	1200.1	114°1′26.5″	25°47′12.6″	1
CSA128	1203	114°1′25.2″	25°47′14.0″	1
CSA129	1194.4	114°1′24.5″	25°47′14.1″	1
CSA13	1120.65	114°1′10.7″	25°46′57.0″	2
CSA130	1201.8	114°1′23.1″	25°47′14.6″	1
CSA131	1218.4	114°1′24.9″	25°47′9.5″	1
CSA132	1226.6	114°1′29.6″	25°47′11.0″	1
CSA133	1181.4	114°1′28.9″	25°46′59.5″	1
CSA134	1173.5	114°1′25.1″	25°46′59.4″	1
CSA135	1167.4	114°1′23.2″	25°46′59.7″	1
CSA137	1163	114°1′21.5″	25°46′59.7″	1
CSA138	1147	114°1′20.4″	25°47′2.1″	1
CSA139	1258.8	114°1′21.5″	25°47′0.6″	1
CSA14	1120.65	114°1′10.7″	25°46′59.8″	2
CSA140	1188	114°1′12.0″	25°46′58.0″	1
CSA141	1129.8	114°1′22.8″	25°47′3.6″	1
CSA142	1135.9	114°1′22.8″	25°47′5.5″	1
CSA143	1148.4	114°1′24.2″	25°47′6.1″	1
CSA144	1138.6	114°1′22.2″	25°47′7.1″	1
CSA145	1168.8	114°1′21.0″	25°47′5.9″	1
CSA146	1169	114°1′20.7″	25°47′7.8″	1
CSA15	1120.63	114°1′10.7″	25°47′1.6″	2
CSA151	1117.89	114°2′38.0″	25°47′9.1″	2
CSA152	1112.95	114°2′35.1″	25°47′8.8″	2
CSA153	1118.97	114°2′28.3″	25°47′8.9″	2
CSA154	1105.54	114°2′25.2″	25°47′9.1″	2
CSA155	1098.83	114°2′29.1″	25°47′9.2″	2
CSA156	1097.71	114°2′31.1″	25°47′9.3″	2
CSA157	1101.74	114°2′33.1″	25°47′9.3″	2
CSA158	1107.3	114°2′36.5″	25°47′9.4″	2
CSA159	1104.88	114°2′35.5″	25°47′10.4″	2
CSA16	1112.5	114°1′4.7″	25°46′56.4″	2
CSA161	1119.47	114°2′29.9″	25°47′8.9″	2
CSA162	1125.2	114°2′32.1″	25°47′8.3″	2
CSA163	1132.66	114°2′30.2″	25°47′8.4″	2
CSA164	1124.81	114°2′32.2″	25°47′8.4″	2
CSA165	1124.81	114°2′34.1″	25°47′8.4″	2
CSA166	1139.34	114°2′35.2″	25°47′8.3″	2
CSA168	1146.39	114°2′37.1″	25°47′8.8″	2
CSA17	1117.23	114°1′5.5″	25°46′57.8″	2
CSA170	1135.62	114°2′39.1″	25°47′8.8″	2
CSA171	1123.13	114°2′9.6″	25°48′13.1″	2
CSA172	1121.22	114°2′2.7″	25°48′4.2″	2
CSA174	1092.98	114°2′3.7″	25°48′2.2″	2
CSA176	1131.2	114°2′4.8″	25°48′4.1″	2
CSA177	1110.47	114°2′2.8″	25°47′9.2″	2
CSA179	1146.12	114°2′6.3″	25°47′9.7″	2
CSA18	1117.23	114°1′5.3″	25°46′55.8″	2
CSA180	1177.18	114°2′59.1″	25°48′3.0″	2
CSA181	1219.94	114°3′17.1″	25°48′0.1″	1
CSA182	1230.7	114°3′15.2″	25°48′0.1″	1
CSA183	1223.51	114°3′13.3″	25°48′0.1″	1
CSA184	1242.95	114°3′6.2″	25°47′59.3″	1
CSA185	1218.68	114°3′2.1″	25°47′56.4″	1
CSA186	1225.75	114°3′3.8″	25°47′56.4″	2
CSA187	1228.75	114°3′6.1″	25°47′56.4″	1
CSA188	1129.9	114°2′40.1″	25°47′56.6″	1
CSA189	1217.15	114°3′2.8″	25°47′59.4″	1
CSA19	1125	114°1′5.2″	25°46′57.5″	1
CSA190	1217.15	114°3′26.1″	25°47′59.6″	1
CSA191	1228.36	114°3′4.4″	25°48′2.4″	1
CSA192	1212.44	114°3′3.2″	25°47′59.8″	2
CSA193	1226.7	114°3′4.1″	25°48′1.0″	1
CSA195	1225.32	114°3′4.6″	25°48′3.1″	1
CSA196	1238.05	114°3′8.3″	25°48′1.4″	1
CSA197	1232.27	114°3′3.2″	25°48′2.0″	1
CSA198	1236.28	114°3′8.3″	25°48′2.9″	1
CSA199	1236.72	114°3′8.6″	25°48′1.2″	1
CSA2	1133	114°1′10.7″	25°46′51.1″	2
CSA200	1258.9	114°3′9.2″	25°48′1.1″	1
CSA203	1230.23	114°3′8.3″	25°48′5.5″	1
CSA204	1224.87	114°3′8.4″	25°48′4.0″	1
CSA205	1230.21	114°3′7.3″	25°48′5.9″	1
CSA206	1218	114°3′8.0″	25°48′4.5″	1
CSA207	1209.89	114°3′7.1″	25°48′3.5″	1
CSA208	1226.24	114°3′8.0″	25°48′4.1″	1
CSA209	1227.54	114°3′7.4″	25°48′1.1″	1
CSA21	1119	114°1′5.0″	25°46′57.5″	2
CSA210	1226.52	114°3′5.4″	25°48′1.1″	1
CSA211	1218.18	114°3′3.4″	25°48′1.1″	1
CSA213	1226.86	114°3′2.4″	25°48′2.4″	1
CSA214	1229.66	114°3′2.2″	25°48′3.8″	1
CSA215	1212.11	114°3′2.3″	25°48′5.7″	1
CSA216	1208.18	114°3′1.3″	25°48′3.4″	1
CSA217	1214.32	114°3′2.1″	25°48′1.4″	1
CSA218	1235.35	114°3′9.1″	25°48′3.6″	1
CSA22	1225	114°1′5.5″	25°46′58.6″	2
CSA220	1210.8	114°3′6.1″	25°48′3.9″	1
CSA221	1201.86	114°3′5.0″	25°48′3.8″	1
CSA222	1211.79	114°3′5.8″	25°48′2.8″	1
CSA223	1186.83	114°3′4.8″	25°48′3.8″	1
CSA224	1197.73	114°3′4.0″	25°48′3.1″	1
CSA225	1197.73	114°3′4.8″	25°48′1.1″	1
CSA226	1204.62	114°3′2.8″	25°48′6.3″	1
CSA227	1217.29	114°3′1.5″	25°48′3.9″	1
CSA228	1211.04	114°3′3.1″	25°48′3.9″	1
CSA229	1206.57	114°3′2.0″	25°48′4.9″	1
CSA23	1133	114°1′5.8″	25°46′59.8″	2
CSA230	1214.76	114°3′1.0″	25°48′25.2″	1
CSA231	1211.67	114°3′1.0″	25°48′22.2″	1
CSA232	1222.12	114°3′6.0″	25°48′21.0″	1
CSA233	1225.56	114°3′6.0″	25°48′18.0″	1
CSA234	1212.29	114°2′55.8″	25°48′30.6″	1
CSA235	1205.38	114°2′55.8″	25°48′25.6″	1
CSA237	1216.99	114°2′54.0″	25°48′33.0″	1
CSA238	1232.77	114°2′51.2″	25°48′33.5″	1
CSA239	1272.19	114°2′51.0″	25°48′40.2″	1
CSA24	1132	114°1′7.9″	25°46′58.8″	2
CSA240	1263.49	114°2′51.6″	25°48′36.2″	1
CSA241	1253.83	114°2′46.6″	25°48′36.2″	1
CSA246	1259.86	114°2′46.2″	25°48′39.6″	1
CSA25	1132	114°1′7.9″	25°46′56.8″	2
CSA250	1239.95	114°2′42.0″	25°48′40.8″	1
CSA251	1149.25	114°2′30.0″	25°48′6.6″	2
CSA253	1152.5	114°2′25.8″	25°48′6.0″	2
CSA254	1197.25	114°2′32.4″	25°48′0.0″	1
CSA255	1157.26	114°2′36.9″	25°48′3.6″	2
CSA256	1132.2	114°2′45.6″	25°48′6.0″	1
CSA257	1126.7	114°2′48.6″	25°48′7.2″	1
CSA258	1235.95	114°2′50.5″	25°48′31.2″	1
CSA26	1132	114°1′7.5″	25°46′57.9″	2
CSA260	1167.54	114°2′48.0″	25°48′21.6″	1
CSA262	1160.43	114°2′44.4″	25°48′18.6″	1
CSA29	1115	114°1′4.1″	25°46′57.7″	2
CSA3	1138.8	114°1′10.86″	25°46′53.37″	2
CSA30	1115	114°1′4.7″	25°46′57.3″	2
CSA31	1108.2	114°1′3.6″	25°46′57.2″	2
CSA32	1108.3	114°1′2.4″	25°46′57.6″	2
CSA33	1103.6	114°1′2.2″	25°46′58.1″	2
CSA34	1103	114°1′1.7″	25°46′58.6″	2
CSA35	1110.3	114°1′1.2″	25°46′58.9″	2
CSA36	1173.9	114°1′14.2″	25°46′59.3″	1
CSA37	1164.9	114°1′15″	25°46′59.6″	1
CSA38	1168.1	114°1′15.8″	25°46′59.9″	1
CSA39	1174.8	114°1′17.3″	25°46′59.2″	2
CSA40	1173	114°1′16.9″	25°46′59.0″	1
CSA41	1173	114°1′27.7″	25°46′59.0″	1
CSA42	1233.2	114°1′37.4″	25°47′0.2″	1
CSA44	1258.2	114°1′27.3″	25°46′54.9″	1
CSA45	1252.7	114°1′29.6″	25°46′52.9″	1
CSA46	1257	114°1′32.0″	25°46′53.3″	1
CSA47	1252.7	114°1′29.6″	25°46′53.1″	1
CSA48	1240.1	114°1′28.9″	25°46′54.8″	1
CSA49	1229.8	114°1′28.8″	25°46′56.0″	1
CSA5	1150.17	114°1′16.9″	25°46′24.6″	1
CSA50	1239.8	114°1′27.5″	25°46′56.3″	1
CSA51	1216	114°1′25.8″	25°46′58.2″	1
CSA52	1231.6	114°1′38.7″	25°46′59.8″	1
CSA55	1243.6	114°1′40.0″	25°47′3.0″	1
CSA56	1243.6	114°1′42.1″	25°47′3.0″	1
CSA57	1239.6	114°1′41.7″	25°47′2.4″	1
CSA58	1243.9	114°1′41.9″	25°47′3.8″	1
CSA59	1243.5	114°1′41.6″	25°47′6.3″	1
CSA6	1142.02	114°1′17.0″	25°46′24.6″	2
CSA60	1229.3	114°1′39.1″	25°47′8.7″	1
CSA61	1229.4	114°1′39.3″	25°47′7.3″	1
CSA62	1237.1	114°1′39.6″	25°47′7.2″	1
CSA63	1241.2	114°1′39.7″	25°47′9.2″	1
CSA64	1241.8	114°1′40.7″	25°47′8.3″	1
CSA65	1243.8	114°1′40.7″	25°47′6.3″	1
CSA66	1243.8	114°1′38.7″	25°47′8.5″	1
CSA67	1239.5	114°1′42.2″	25°47′7.3″	1
CSA68	1250.2	114°1′44.4″	25°47′6.5″	1
CSA69	1254.6	114°1′45.1″	25°47′5.5″	1
CSA7	1142.02	114°1′10.7″	25°46′53.1″	1
CSA70	1257.9	114°1′46.2″	25°47′6.4″	1
CSA71	1255.6	114°1′47.4″	25°47′6.6″	1
CSA72	1247	114°1′48.1″	25°47′5.5″	1
CSA73	1251.5	114°1′50.4″	25°47′7.6″	1
CSA74	1249	114°1′43.4″	25°47′5.7″	1
CSA75	1235.3	114°1′39.6″	25°47′4.0″	1
CSA76	1158.2	114°1′21.1″	25°47′9.8″	1
CSA77	1155.7	114°1′20.4″	25°47′8.4″	1
CSA78	1153.9	114°1′20.1″	25°47′9.3″	1
CSA79	1220.9	114°1′39.1″	25°47′2.8″	1
CSA80	1191.5	114°1′36.1″	25°47′1.7″	1
CSA81	1180.5	114°1′34.1″	25°47′1.2″	1
CSA84	1227.4	114°1′33.4″	25°47′5.8″	1
CSA85	1201.2	114°1′24.5″	25°47′12.2″	1
CSA86	1200	114°1′25.1″	25°47′12.1″	1
CSA87	1197.7	114°1′25.6″	25°47′10.1″	1
CSA88	1199	114°1′25.8″	25°47′11.3″	1
CSA89	1206.4	114°1′25.5″	25°47′13.3″	1
CSA9	1121.78	114°1′10.7″	25°46′53.1″	2
CSA90	1206.4	114°1′25.5″	25°47′15.3″	1
CSA91	1224.3	114°1′30.1″	25°47′10.3″	1
CSA92	1225	114°1′30.7″	25°47′9.3″	1
CSA93	1223.6	114°1′30.3″	25°47′8.0″	1
CSA94	1218.3	114°1′32.3″	25°47′9.8″	1
CSA95	1217.5	114°1′31.1″	25°47′9.3″	1
CSA96	1219.2	114°1′31.5″	25°47′7.3″	1
CSA98	1216.4	114°1′30.7″	25°47′9.7″	1
CSA99	1214.5	114°1′30.9″	25°47′7.7″	1

## Sheet: Table  S7
Table S7-1 Primers of RT–qPCR
Genes	Upstream primers (5’-3’)	Downstream primers (5’-3’)
Actin-RT	GTGCTCAGTGGTGGTTCAA	GACGCTGTATTTCCTCTCAG
GADPH-RT	ACACTCCATCACTGCGACA	CACCTTGCCAACAGCCTTA
AebHLH89-RT	AGTCTAGCAGAAAGAGCTAGG	TGAACCAAATGTCGCTCCAG
AePPR-RT	GGCCAAAATTGGGCAATGTG	TCCTTAACACCTGGGTTTTAAGG
AePP2Ab-RT	TCATTGCCCTCCATGTTTCC	ATGAGGGAAGCTTGCAGATTTC
AePHL1-RT	AAACGGCTTCACGAGCAACT	TTATGTGCGTATTTCCGGTCC
AeGMP1-RT	ATCGGCTGGCACTCAACC	GGAAGAACCACACCCCCG
AeGGP1-RT	ATGATAGAAGCGGCAGCACGG	ATCATTCGCTACTTCACGAGATTGA
AeGGP3-RT	GGGAAGCGGCAGCACAGCTGA	ACTGTGGGAGCCTTTGTTAAT
AeGME-RT	ATGGTCAGCATGAATGAGATG	GCTTCTCCTTAATCAGGGTGTTGTC
AeGPP1-RT	TCTGCAGTGTCATCCCAGTC	ATCCCACAAAGGTTCAGTGC
AeGPP2-RT	GGGTTCTACCAAACCAAGCA	CAGCAGTGGTTTCTTCACCA
AeGDH-RT	TCAACTTCTTCGACACCTCTCC	ACTCTCTCGGCACTGAAATCAAAG
AeGLDH-RT	CGGCATCGTTACCTACTACTCC	ATCTTCGGGCAATGGGGCGTAGCG
AeAO-RT	GTGTTGGGATACGGAGAAGG	CTCTATGTGGCAGTGGAACG
AeAPX-RT	CGCCTTCCAGATGCCAAAC	CCTCCTCCGACTCCTTATTCA
AeDHAR-RT	TCGATGAGTTGAAGGCACTG	ATCAAGCTTTCGGGGACTTT
AeMDHAR-RT	TCACTGGAGAAAGCACAGAAG	GCGAGGGAAGGAGTAAACAATC
Table S7-2 Primers of PCR
AebHLH89-PCR	ATGAGTCGGCCAAGGTTG	CTATGTCGTTCTTCCGAAGC
AeGMP1-PCR	ATGAAGGCCCTTATTCTGGTGG	ATGAAGGCCCTTATTCTGGTGG
AeGMP1-Pro	GTGTGCCATGGATAACTTGG	GAGATGCTCTGTTTAACCTGTC
AeGPP1-Pro	ATGGAAAGTGCCTGTGCG	CATAAACCACACACAAAAACAG
AeGGP1-Pro	CAACACTAAATCAACCATAAC	CATGCTCAACGAAAGTACGA
AeDHAR-Pro	TACTGGCGGAAGGTTCACG	CGCAAAAACACCAAGACTCG
AebHLH89-1300	atttggagaggacagggtaccATGAGTCGGCCAAGGTTG	agtgtcgactctagaggatccCTATGTCGTTCTTCCGAAGC
AebHLH89-VIGS	gtgagtaaggttaccgaattcATGAGTCGGCCAAGGTTG	cgtgagctcggtaccggatccCTATGTCGTTCTTCCGAAGC
AeGMP1-AbAi	atgaattgaaaagcttGTGTGCCATGGATAACTTGG	gtcgacagatccccgggtaccGAGATGCTCTGTTTAACCTGTC
AeGPP1-AbAi	atgaattgaaaagcttATGGAAAGTGCCTGTGCG	gtcgacagatccccgggtaccCATAAACCACACACAAAAACAG
AeGGP1-AbAi	atgaattgaaaagcttCAACACTAAATCAACCATAACAAC	gtcgacagatccccgggtaccCATGCTCAACGAAAGTACGA
AeDHAR-AbAi	atgaattgaaaagcttTACTGGCGGAAGGTTCACG	gtcgacagatccccgggtaccCGCAAAAACACCAAGACTCG
AebHLH89-AD	gccatggaggccagtgaattcATGGATCCACCGCCGACGATG	cagctcgagctcgatggatccTGTTGTTCTTCCGAAGCCAC
AeGMP1Pr-Luc	ggcgaattgggtaccGTGTGCCATGGATAACTTGG	agaactagtggatccGAGATGCTCTGTTTAACCTGTC
AeGPP1Pr-Luc	ggcgaattgggtaccATGGAAAGTGCCTGTGCG	agaactagtggatccCATAAACCACACACAAAAACAG
AeMDHAR3Pr-Luc	ggcgaattgggtaccATCAGGGGTGCTTTGTGTATT	agaactagtggatccCATGCTCAACGAAAGTACGA
AeGGP1Pr-Luc	ggcgaattgggtaccCAACACTAAATCAACCATAACAAC	agaactagtggatccCGCAAAAACACCAAGACTCG
AebHLH89-SK	cgctctagaactagtggatccATGGATCCACCGCCGACGATG	gataagcttgatatcgaattcTGTTGTTCTTCCGAAGCCAC
